# Supplementary material for: Effects of Spring Temperatures on the Strength of Selection on Timing of Reproduction in a Long-Distance Migratory Bird
Source: PLoS Biol. 2015 Apr 7;13(4):e1002120. doi: 10.1371/journal.pbio.1002120 (PMC4388467; doi:10.1371/journal.pbio.1002120)
Supplement: S1 Data — (XLSX) [file pbio.1002120.s001.xlsx]

## Sheet: panel A
year	standardised selection gradient	standard error
1980	-0.0724833	0.223361
1981	-0.340085	0.298543
1982	0.0277289	0.212856
1983	0.236171	0.241797
1984	0.0279551	0.203329
1985	-0.479223	0.155638
1986	0.128893	0.174017
1987	-0.183234	0.224323
1988	-0.234993	0.224668
1989	-0.152695	0.31434
1990	-0.302496	0.499137
1991	-0.289983	0.369334
1992	-0.329536	0.327925
1993	-0.743052	0.422799
1994	-0.355583	0.253197
1996	-0.546223	0.374406
1997	-0.634248	0.268687
1998	-0.604399	0.450186
1999	-0.670267	0.415019
2000	-0.375343	0.342725
2001	-0.810367	0.370472
2002	0.171384	0.252509
2003	-0.248849	0.284607
2004	-0.165307	0.242817
2005	-0.526183	0.296642
2006	-0.303494	0.530434
2007	-0.142523	0.368499
2008	0.0667945	0.170622
2009	-0.1685	0.130569
2010	-0.530531	0.253571

## Sheet: panel B
mismatch	standardised selection gradient	standard error
-22	0.128893	0.174017
-20.5	-0.546223	0.374406
-20	-0.183234	0.224323
-19.2	-0.530531	0.253571
-17.7	-0.329536	0.327925
-16.1	-0.479223	0.155638
-14.5	-0.634248	0.268687
-12.8	0.171384	0.252509
-12.6	-0.248849	0.284607
-12.1	-0.355583	0.253197
-10.2	0.0667945	0.170622
-10.1	-0.302496	0.499137
-10	-0.810367	0.370472
-9.8	-0.165307	0.242817
-9.5	-0.604399	0.450186
-8.8	-0.234993	0.224668
-7.8	-0.303494	0.530434
-6.6	-0.743052	0.422799
-6	-0.375343	0.342725
-5.8	-0.526183	0.296642
-5.1	-0.670267	0.415019
-5.1	-0.1685	0.130569
-5	-0.152695	0.31434
2.6	-0.142523	0.368499

## Sheet: panel C
centred egg-laying date	cold spring		normal spring		warm spring
	mean	standard error	mean	standard error	mean	standard error
-7.5	0.283237	0.041449	0.35337	0.0273744	0.497409	0.0498943
0	0.196078	0.029975	0.339321	0.0286987	0.377358	0.0472368
5	0.255319	0.0622468	0.207143	0.0311878	0.15493	0.0432479
10	0.117647	0.056086	0.2	0.04954	0.15	0.0674632
17.5	0.0869565	0.0600738	0.0943396	0.0405348	0.142857	0.0782461

## Sheet: panel D
arrival temperature	standardised selection gradient	standard error
3.6175	0.236171	0.241797
3.89	-0.0724833	0.223361
4.4875	-0.302496	0.499137
4.8925	0.0277289	0.212856
4.9175	-0.340085	0.298543
4.9225	-0.355583	0.253197
5.115	-0.183234	0.224323
5.1275	-0.152695	0.31434
5.3875	0.0667945	0.170622
5.52	0.0279551	0.203329
5.79	-0.234993	0.224668
6.05	0.128893	0.174017
6.4175	-0.248849	0.284607
6.4425	-0.1685	0.130569
6.5175	-0.479223	0.155638
6.7975	-0.165307	0.242817
7.0525	-0.743052	0.422799
7.3775	0.171384	0.252509
7.5525	-0.810367	0.370472
7.5875	-0.142523	0.368499
7.595	-0.375343	0.342725
7.695	-0.546223	0.374406
7.96	-0.289983	0.369334
8.085	-0.530531	0.253571
8.6	-0.526183	0.296642
8.74	-0.329536	0.327925
8.8675	-0.634248	0.268687
8.9175	-0.303494	0.530434
9.245	-0.670267	0.415019
9.625	-0.604399	0.450186
