# Supplementary material for: Effects of Spring Temperatures on the Strength of Selection on Timing of Reproduction in a Long-Distance Migratory Bird
Source: PLoS Biol. 2015 Apr 7;13(4):e1002120. doi: 10.1371/journal.pbio.1002120 (PMC4388467; doi:10.1371/journal.pbio.1002120)
Supplement: S2 Data — (XLSX) [file pbio.1002120.s002.xlsx]

## Sheet: Sheet1
year	arrival temperature
1980	3.89
1981	4.9175
1982	4.8925
1983	3.6175
1984	5.52
1985	6.5175
1986	6.05
1987	5.115
1988	5.79
1989	5.1275
1990	4.4875
1991	7.96
1992	8.74
1993	7.0525
1994	4.9225
1996	7.695
1997	8.8675
1998	9.625
1999	9.245
2000	7.595
2001	7.5525
2002	7.3775
2003	6.4175
2004	6.7975
2005	8.6
2006	8.9175
2007	7.5875
2008	5.3875
2009	6.4425
2010	8.085
